# Supplementary material for: Effect of total glycosides of Cistanche deserticola on the energy metabolism of human HepG2 cells
Source: Front Nutr. 2023 Feb 6;10:1117364. doi: 10.3389/fnut.2023.1117364 (PMC9939456; doi:10.3389/fnut.2023.1117364)
Supplement: Supplementary file 1 [file Table_1.XLSX]

## Sheet: Sheet1
compound	1	2	3	average
Echinacoside	2386.4	2537.82	2350.57	2424.93
Verbascoside	139.82	152.66	127.42	139.97
Cistanoside A	524.71	558.61	530.21	537.84
Tubuloside A	21.36	26.46	26.15	24.66
Isoacteoside	137.03	154.28	125.25	138.86
2-Acetylacteoside	0	0	0	0
Tubuloside B	0	0	8.93	2.98
phenylethanoid glycosides	683.1	739.36	690.53	704.33
Total glycosides （mg/100g）	3209.32	3429.84	3168.52	3269.23
